# Supplementary material for: Cloning and Functional Characterization of Dihydroflavonol 4-Reductase Gene Involved in Anthocyanidin Biosynthesis of Grape Hyacinth
Source: Int J Mol Sci. 2019 Sep 24;20(19):4743. doi: 10.3390/ijms20194743 (PMC6801978; doi:10.3390/ijms20194743)
Supplement: Supplementary file 1 [file ijms-20-04743-s001.zip]

Archive with 7 entries (6 files):
- supplementary/
- supplementary/Supplementary figure S1.TIF
- supplementary/Supplementary figure S2.tif
- supplementary/Supplementary legends.docx
- supplementary/Supplementary Table S1.docx
- supplementary/Supplementary Table S2.docx
- supplementary/~$pplementary legends.docx
